# Supplementary material for: Artificial Extracellular Vesicles Generated from T Cells Using Different Induction Techniques
Source: Biomedicines. 2024 Apr 20;12(4):919. doi: 10.3390/biomedicines12040919 (PMC11048032; doi:10.3390/biomedicines12040919)
Supplement: Supplementary file 1 [file biomedicines-12-00919-s001.zip]

Archive with 2 entries (2 files):
- FigureS2.tiff
- FigureS1.tiff
